# Supplementary material for: Retinal Epithelial Neutralization Assay Optimizes AAV Serotype Selection for Ocular Gene Therapy
Source: Viruses. 2025 Jul 15;17(7):988. doi: 10.3390/v17070988 (PMC12300778; doi:10.3390/v17070988)
Supplement: Supplementary file 1 [file viruses-17-00988-s001.zip]

Archive with 1 entries (1 files):
- viruses-3700122-supplementary.pdf
